# Supplementary material for: Decoding the Promise and Challenges of miRNA-Based Cancer Therapies: An Essential Update on miR-21, miR-34, and miR-155
Source: Int J Med Sci. 2024 Oct 28;21(14):2781–98. doi: 10.7150/ijms.102123 (PMC11539376; doi:10.7150/ijms.102123)
Supplement: Supplementary file 1 [file ijmsv21p2781s1.xlsx]

## Sheet: hsa-miR-21
The bipartite miRNA-mRNA interactions of hsa-miR-21 extracted from miRWalk 3.0.
mirnaid	genesymbol
hsa-miR-21-5p	MINDY2
hsa-miR-21-5p	SOX5
hsa-miR-21-5p	RALGPS2
hsa-miR-21-5p	ANKRD46
hsa-miR-21-5p	SATB1
hsa-miR-21-5p	PPP1R3B
hsa-miR-21-5p	GID4
hsa-miR-21-5p	NFIA

## Sheet: hsa-miR-34a
The bipartite miRNA-mRNA interactions of hsa-miR-34a extracted from miRWalk 3.0.
mirnaid	genesymbol
hsa-miR-34a-5p	POU2F1
hsa-miR-34a-5p	ANKS1A
hsa-miR-34a-5p	FUT8
hsa-miR-34a-5p	ZDHHC16
hsa-miR-34a-5p	MTMR9
hsa-miR-34a-5p	TENT5A
hsa-miR-34a-5p	TGIF2
hsa-miR-34a-5p	CDK6
hsa-miR-34a-5p	PPP1R11
hsa-miR-34a-5p	ACSL4
hsa-miR-34a-5p	LEF1
hsa-miR-34a-5p	PEG10
hsa-miR-34a-5p	FOSL1
hsa-miR-34a-5p	PDGFRA
hsa-miR-34a-5p	RRAS
hsa-miR-34a-5p	SNTB2
hsa-miR-34a-5p	YY1
hsa-miR-34a-5p	PDXK
hsa-miR-34a-5p	PEA15
hsa-miR-34a-5p	STX1A
hsa-miR-34a-5p	TSN
hsa-miR-34a-5p	E2F5
hsa-miR-34a-5p	FKBP1B
hsa-miR-34a-5p	PODXL

## Sheet:  hsa-miR-155
The bipartite miRNA-mRNA interactions of hsa-miR-155 extracted from miRWalk 3.0.
mirnaid	genesymbol
hsa-miR-155-5p	KANSL1
hsa-miR-155-5p	CHD9
hsa-miR-155-5p	MSI2
hsa-miR-155-5p	CKAP5
hsa-miR-155-5p	SMAD2
hsa-miR-155-5p	TRIM32
hsa-miR-155-5p	RAB3B
hsa-miR-155-5p	RORA
hsa-miR-155-5p	HNRNPA3
