# Supplementary material for: Decoding the Promise and Challenges of miRNA-Based Cancer Therapies: An Essential Update on miR-21, miR-34, and miR-155
Source: Int J Med Sci. 2024 Oct 28;21(14):2781–98. doi: 10.7150/ijms.102123 (PMC11539376; doi:10.7150/ijms.102123)
Supplement: Supplementary file 2 [file ijmsv21p2781s2.xlsx]

## Sheet:  hsa-miR-21
Enrichment analysis of diseases associated with hsa-miR-21 extracted from ToppGene
Category	ID	Name	Source	p-value	q-value Bonferroni	q-value FDR B&H	q-value FDR B&Y	Hit Count in Query List	Hit Count in Genome	Hit in Query List
Disease	EFO_0020097	QRS-T angle	GWAS	2.496E-6	5.766E-4	4.428E-4	2.667E-3	3	106	SOX5,NFIA,PPP1R3B
Disease	EFO_0004840	cortical thickness	GWAS	3.834E-6	8.856E-4	4.428E-4	2.667E-3	5	1111	SOX5,MINDY2,NFIA,PPP1R3B,RALGPS2
Disease	619228	DEVELOPMENTAL DELAY WITH DYSMORPHIC FACIES AND DENTAL ANOMALIES	OMIM MedGen	2.713E-4	6.268E-2	3.917E-3	2.359E-2	1	1	SATB1
Disease	619229	KOHLSCHUTTER-TONZ SYNDROME-LIKE	OMIM MedGen	2.713E-4	6.268E-2	3.917E-3	2.359E-2	1	1	SATB1
Disease	C4478940	BRAIN MALFORMATIONS WITH OR WITHOUT URINARY TRACT DEFECTS	DisGeNET Curated	2.713E-4	6.268E-2	3.917E-3	2.359E-2	1	1	NFIA
Disease	C4707828	1p31p32 microdeletion syndrome	DisGeNET Curated	2.713E-4	6.268E-2	3.917E-3	2.359E-2	1	1	NFIA
Disease	DOID:0060409 (is_implicated_in)	NFIA-related disorder (is_implicated_in)	AllianceGenome	2.713E-4	6.268E-2	3.917E-3	2.359E-2	1	1	NFIA
Disease	cv:C4225202	Lamb-Shaffer syndrome	Clinical Variations	2.713E-4	6.268E-2	3.917E-3	2.359E-2	1	1	SOX5
Disease	C4225202	LAMB-SHAFFER SYNDROME	DisGeNET Curated	2.713E-4	6.268E-2	3.917E-3	2.359E-2	1	1	SOX5
Disease	C4755260	12p12.1 microdeletion syndrome	DisGeNET Curated	2.713E-4	6.268E-2	3.917E-3	2.359E-2	1	1	SOX5
Disease	613735	BRAIN MALFORMATIONS WITH OR WITHOUT URINARY TRACT DEFECTS	OMIM MedGen	2.713E-4	6.268E-2	3.917E-3	2.359E-2	1	1	NFIA
Disease	cv:C5543202	Kohlschutter-Tonz syndrome-like	Clinical Variations	2.713E-4	6.268E-2	3.917E-3	2.359E-2	1	1	SATB1
Disease	C4749915	Developmental and speech delay due to SOX5 deficiency	DisGeNET Curated	2.713E-4	6.268E-2	3.917E-3	2.359E-2	1	1	SOX5
Disease	cv:CN322312	Brain malformations with or without urinary tract defects	Clinical Variations	2.713E-4	6.268E-2	3.917E-3	2.359E-2	1	1	NFIA
Disease	616803	LAMB-SHAFFER SYNDROME	OMIM MedGen	2.713E-4	6.268E-2	3.917E-3	2.359E-2	1	1	SOX5
Disease	cv:C5543197	Developmental delay with dysmorphic facies and dental anomalies	Clinical Variations	2.713E-4	6.268E-2	3.917E-3	2.359E-2	1	1	SATB1
Disease	EFO_0005059	acylcarnitine measurement	GWAS	4.988E-4	1.152E-1	6.597E-3	3.972E-2	2	126	SOX5,NFIA
Disease	EFO_0021467	phosphatidylcholine 31:0 measurement	GWAS	5.426E-4	1.253E-1	6.597E-3	3.972E-2	1	2	NFIA
Disease	EFO_1002019	oligoarticular juvenile idiopathic arthritis	GWAS	5.426E-4	1.253E-1	6.597E-3	3.972E-2	1	2	NFIA
Disease	EFO_0004464	brain measurement	GWAS	6.025E-4	1.392E-1	6.958E-3	4.190E-2	4	1674	SOX5,NFIA,GID4,RALGPS2
Disease	OBA_2044925	level of angiopoietin-related protein 1 in blood serum	GWAS	8.138E-4	1.880E-1	8.952E-3	5.390E-2	1	3	RALGPS2
Disease	EFO_0003756, EFO_0003761, EFO_0003888, EFO_0004242, EFO_0004895, MONDO_0004985, MONDO_0005090, MONDO_0005351	obsessive-compulsive disorder, attention deficit hyperactivity disorder, Tourette syndrome, unipolar depression, bipolar disorder, autism spectrum disorder, schizophrenia, anorexia nervosa	GWAS	1.248E-3	2.883E-1	1.310E-2	7.890E-2	2	200	SOX5,GID4
Disease	EFO_1002012	ligament rupture	GWAS	1.356E-3	3.132E-1	1.362E-2	8.201E-2	1	5	RALGPS2
Disease	EFO_0000279	azoospermia	GWAS	1.898E-3	4.384E-1	1.686E-2	1.015E-1	1	7	SOX5
Disease	EFO_0005673	chronic mucus hypersecretion	GWAS	1.898E-3	4.384E-1	1.686E-2	1.015E-1	1	7	SATB1
Disease	HP_0010886	Osteochondritis dissecans	GWAS	1.898E-3	4.384E-1	1.686E-2	1.015E-1	1	7	SOX5
Disease	EFO_0004346	neuroimaging measurement	GWAS	2.315E-3	5.347E-1	1.943E-2	1.170E-1	3	1068	SOX5,NFIA,RALGPS2
Disease	EFO_0800409	1-palmitoyl-2-arachidonoyl-GPE (16:0/20:4) measurement	GWAS	2.440E-3	5.635E-1	1.943E-2	1.170E-1	1	9	MINDY2
Disease	EFO_0008015	afamin measurement	GWAS	2.440E-3	5.635E-1	1.943E-2	1.170E-1	1	9	SOX5
Disease	EFO_0020071	alpha angle measurement	GWAS	2.981E-3	6.886E-1	2.295E-2	1.382E-1	1	11	SOX5
Disease	HP_0002140	Ischemic stroke	GWAS	3.226E-3	7.453E-1	2.404E-2	1.448E-1	2	324	SOX5,NFIA
Disease	EFO_0008398	T wave morphology measurement	GWAS	3.793E-3	8.761E-1	2.679E-2	1.613E-1	1	14	SOX5
Disease	EFO_0004908	testosterone measurement	GWAS	3.827E-3	8.840E-1	2.679E-2	1.613E-1	3	1274	SOX5,NFIA,RALGPS2
Disease	EFO_0007005	free androgen index	GWAS	4.272E-3	9.868E-1	2.845E-2	1.713E-1	2	374	SOX5,NFIA
Disease	EFO_0009361	colorectal mucinous adenocarcinoma	GWAS	4.333E-3	1.000E0	2.845E-2	1.713E-1	1	16	SOX5
Disease	EFO_0010736	cortical surface area measurement	GWAS	4.434E-3	1.000E0	2.845E-2	1.713E-1	3	1342	SOX5,NFIA,RALGPS2
Disease	DOID:12894 (implicated_via_orthology)	Sjogren's syndrome (implicated_via_orthology)	AllianceGenome	4.604E-3	1.000E0	2.874E-2	1.731E-1	1	17	SATB1
Disease	EFO_0801382	angiopoietin-related protein 1 measurement	GWAS	4.874E-3	1.000E0	2.898E-2	1.745E-1	1	18	RALGPS2
Disease	OBA_2045140	level of Phosphatidylethanolamine (18:0_20:4) in blood serum	GWAS	5.144E-3	1.000E0	2.898E-2	1.745E-1	1	19	MINDY2
Disease	EFO_0000712, MONDO_0002009	stroke, major depressive disorder	GWAS	5.144E-3	1.000E0	2.898E-2	1.745E-1	1	19	SOX5
Disease	EFO_0009751	facial asymmetry measurement	GWAS	5.144E-3	1.000E0	2.898E-2	1.745E-1	1	19	SOX5
Disease	EFO_0003923, EFO_0004995	bone density, lean body mass	GWAS	5.684E-3	1.000E0	3.126E-2	1.883E-1	1	21	GID4
Disease	EFO_0004283	goiter	GWAS	5.954E-3	1.000E0	3.133E-2	1.886E-1	1	22	NFIA
Disease	EFO_0000694, MONDO_0100096	severe acute respiratory syndrome, COVID-19	GWAS	6.018E-3	1.000E0	3.133E-2	1.886E-1	2	446	SOX5,NFIA
Disease	EFO_0007885, EFO_0007922	JT interval, response to sulfonylurea	GWAS	6.224E-3	1.000E0	3.133E-2	1.886E-1	1	23	NFIA
Disease	EFO_0004286	venous thromboembolism	GWAS	6.363E-3	1.000E0	3.133E-2	1.886E-1	2	459	SATB1,SOX5
Disease	EFO_0004696	sex hormone-binding globulin measurement	GWAS	6.675E-3	1.000E0	3.133E-2	1.886E-1	3	1552	SOX5,NFIA,GID4
Disease	EFO_0008007, EFO_0021504	total brain volume change measurement, age at assessment	GWAS	6.764E-3	1.000E0	3.133E-2	1.886E-1	1	25	SOX5
Disease	GO_0097334	response to perphenazine	GWAS	7.034E-3	1.000E0	3.133E-2	1.886E-1	1	26	SOX5
Disease	EFO_0004887	maximal oxygen uptake measurement	GWAS	7.034E-3	1.000E0	3.133E-2	1.886E-1	1	26	NFIA
Disease	EFO_0000765	AIDS	GWAS	7.034E-3	1.000E0	3.133E-2	1.886E-1	1	26	SOX5
Disease	MONDO_0004975	Alzheimer disease	GWAS	7.052E-3	1.000E0	3.133E-2	1.886E-1	2	484	MINDY2,PPP1R3B
Disease	EFO_0007618	hearing threshold measurement	GWAS	7.573E-3	1.000E0	3.239E-2	1.951E-1	1	28	GID4
Disease	EFO_0004730, EFO_0004748	hormone measurement, thyroid stimulating hormone measurement	GWAS	7.573E-3	1.000E0	3.239E-2	1.951E-1	1	28	NFIA
Disease	EFO_0007628	gas trapping measurement	GWAS	7.842E-3	1.000E0	3.294E-2	1.983E-1	1	29	ANKRD46
Disease	EFO_0004327	electrocardiography	GWAS	8.313E-3	1.000E0	3.387E-2	2.040E-1	2	527	SOX5,NFIA
Disease	EFO_0007760	eicosapentaenoic acid measurement	GWAS	8.381E-3	1.000E0	3.387E-2	2.040E-1	1	31	NFIA
Disease	EFO_0004682, EFO_0007922	response to sulfonylurea, QT interval	GWAS	8.650E-3	1.000E0	3.387E-2	2.040E-1	1	32	NFIA
Disease	EFO_0004501	HOMA-IR	GWAS	8.650E-3	1.000E0	3.387E-2	2.040E-1	1	32	NFIA
Disease	EFO_0004768	follicle stimulating hormone measurement	GWAS	8.920E-3	1.000E0	3.405E-2	2.050E-1	1	33	SOX5
Disease	EFO_0004346, EFO_0004464	brain measurement, neuroimaging measurement	GWAS	9.027E-3	1.000E0	3.405E-2	2.050E-1	2	550	SOX5,RALGPS2
Disease	EFO_0007677, EFO_0007678	LDL peak particle diameter measurement, total fat intake measurement	GWAS	9.189E-3	1.000E0	3.405E-2	2.050E-1	1	34	SOX5
Disease	EFO_0005208	glomerular filtration rate	GWAS	9.445E-3	1.000E0	3.405E-2	2.050E-1	3	1758	SOX5,NFIA,PPP1R3B
Disease	EFO_1002017	differentiated thyroid carcinoma	GWAS	9.458E-3	1.000E0	3.405E-2	2.050E-1	1	35	NFIA
Disease	EFO_0007679	oppositional defiant disorder measurement	GWAS	9.727E-3	1.000E0	3.405E-2	2.050E-1	1	36	SOX5
Disease	EFO_0803361	hoarding disorder	GWAS	9.727E-3	1.000E0	3.405E-2	2.050E-1	1	36	SOX5
Disease	DOID:114 (implicated_via_orthology)	heart disease (implicated_via_orthology)	AllianceGenome	1.027E-2	1.000E0	3.539E-2	2.131E-1	1	38	SOX5
Disease	EFO_0004703	age at menarche	GWAS	1.043E-2	1.000E0	3.544E-2	2.134E-1	2	593	SATB1,SOX5
Disease	MONDO_0002253	spondylosis	GWAS	1.080E-2	1.000E0	3.617E-2	2.178E-1	1	40	SOX5
Disease	EFO_0007822	hair colour measurement	GWAS	1.112E-2	1.000E0	3.669E-2	2.210E-1	2	613	SOX5,NFIA
Disease	EFO_0004234	erectile dysfunction	GWAS	1.134E-2	1.000E0	3.690E-2	2.222E-1	1	42	NFIA
Disease	EFO_0005054, EFO_0005055	QRS complex, QRS duration	GWAS	1.215E-2	1.000E0	3.792E-2	2.283E-1	1	45	NFIA
Disease	EFO_0008189	interleukin 7 measurement	GWAS	1.215E-2	1.000E0	3.792E-2	2.283E-1	1	45	ANKRD46
Disease	EFO_0005666, EFO_0009896	thyroid peroxidase antibody measurement, anti-thyroglobulin antibody measurement	GWAS	1.215E-2	1.000E0	3.792E-2	2.283E-1	1	45	NFIA
Disease	EFO_0003758	autism	GWAS	1.295E-2	1.000E0	3.923E-2	2.362E-1	1	48	NFIA
Disease	EFO_0008336, MONDO_0010679	Duchenne muscular dystrophy, disease progression measurement	GWAS	1.349E-2	1.000E0	3.923E-2	2.362E-1	1	50	SATB1
Disease	EFO_0005054, EFO_0007742	QRS amplitude, QRS complex	GWAS	1.349E-2	1.000E0	3.923E-2	2.362E-1	1	50	NFIA
Disease	EFO_0007955	mouth morphology measurement	GWAS	1.349E-2	1.000E0	3.923E-2	2.362E-1	1	50	NFIA
Disease	EFO_0000341	chronic obstructive pulmonary disease	GWAS	1.375E-2	1.000E0	3.923E-2	2.362E-1	2	685	PPP1R3B,RALGPS2
Disease	EFO_0006790	cerebral amyloid angiopathy	GWAS	1.376E-2	1.000E0	3.923E-2	2.362E-1	1	51	NFIA
Disease	EFO_0000571, EFO_0006953	lung adenocarcinoma, family history of lung cancer	GWAS	1.376E-2	1.000E0	3.923E-2	2.362E-1	1	51	SATB1
Disease	EFO_0004844, EFO_0007702	hip bone mineral density, hip bone size	GWAS	1.510E-2	1.000E0	4.201E-2	2.530E-1	1	56	NFIA
Disease	GO_0036273	response to statin	GWAS	1.510E-2	1.000E0	4.201E-2	2.530E-1	1	56	SOX5
Disease	DOID:10652 (implicated_via_orthology)	Alzheimer's disease (implicated_via_orthology)	AllianceGenome	1.536E-2	1.000E0	4.225E-2	2.544E-1	1	57	SOX5
Disease	EFO_0008343, MONDO_0005090	schizophrenia, sex interaction measurement	GWAS	1.590E-2	1.000E0	4.321E-2	2.602E-1	1	59	MINDY2
Disease	EFO_0007616, EFO_0007618	hearing threshold measurement, hearing measurement	GWAS	1.617E-2	1.000E0	4.342E-2	2.615E-1	1	60	SOX5
Disease	EFO_0004616, EFO_1000786	osteoarthritis, hip, osteoarthritis, knee	GWAS	1.670E-2	1.000E0	4.410E-2	2.656E-1	1	62	SOX5
Disease	EFO_0008579	risk-taking behaviour	GWAS	1.680E-2	1.000E0	4.410E-2	2.656E-1	2	761	SOX5,NFIA
Disease	EFO_0004844	hip bone size	GWAS	1.750E-2	1.000E0	4.543E-2	2.736E-1	1	65	NFIA
Disease	EFO_0003888, EFO_0007052, MONDO_0002491	attention deficit hyperactivity disorder, substance abuse, antisocial behaviour measurement	GWAS	1.834E-2	1.000E0	4.707E-2	2.834E-1	2	797	SOX5,NFIA

## Sheet:  hsa-miR-34a
Enrichment analysis of diseases associated with hsa-miR-34a extracted from ToppGene
Category	ID	Name	Source	p-value	q-value Bonferroni	q-value FDR B&H	q-value FDR B&Y	Hit Count in Query List	Hit Count in Genome	Hit in Query List
Disease	DOID:0050902 (is_marker_for)	medulloblastoma (is_marker_for)	AllianceGenome	5.812E-6	2.918E-3	2.918E-3	1.983E-2	2	5	PDGFRA,CDK6
Disease	C0278876	Adult Medulloblastoma	DisGeNET Curated	5.155E-4	2.588E-1	1.058E-2	7.193E-2	2	43	PDGFRA,CDK6
Disease	C0278510	Childhood Medulloblastoma	DisGeNET Curated	5.155E-4	2.588E-1	1.058E-2	7.193E-2	2	43	PDGFRA,CDK6
Disease	C1275668	Melanotic medulloblastoma	DisGeNET Curated	5.155E-4	2.588E-1	1.058E-2	7.193E-2	2	43	PDGFRA,CDK6
Disease	C0205833	Medullomyoblastoma	DisGeNET Curated	5.155E-4	2.588E-1	1.058E-2	7.193E-2	2	43	PDGFRA,CDK6
Disease	C0751291	Desmoplastic Medulloblastoma	DisGeNET Curated	5.155E-4	2.588E-1	1.058E-2	7.193E-2	2	43	PDGFRA,CDK6
Disease	C0025149	Medulloblastoma	DisGeNET Curated	6.970E-4	3.499E-1	1.058E-2	7.193E-2	2	50	PDGFRA,CDK6
Disease	cv:C4479652	Gabriele de Vries syndrome	Clinical Variations	7.801E-4	3.916E-1	1.058E-2	7.193E-2	1	1	YY1
Disease	617952	OSTEOGENESIS IMPERFECTA, TYPE XVIII	OMIM MedGen	7.801E-4	3.916E-1	1.058E-2	7.193E-2	1	1	TENT5A
Disease	DOID:4769 (implicated_via_orthology)	pleuropulmonary blastoma (implicated_via_orthology)	AllianceGenome	7.801E-4	3.916E-1	1.058E-2	7.193E-2	1	1	YY1
Disease	DOID:3840 (is_marker_for)	craniopharyngioma (is_marker_for)	AllianceGenome	7.801E-4	3.916E-1	1.058E-2	7.193E-2	1	1	PDGFRA
Disease	cv:CN258220	Congenital disorder of glycosylation with defective fucosylation 1	Clinical Variations	7.801E-4	3.916E-1	1.058E-2	7.193E-2	1	1	FUT8
Disease	C0036503	Sebaceous Gland Neoplasms	DisGeNET Curated	7.801E-4	3.916E-1	1.058E-2	7.193E-2	1	1	LEF1
Disease	DOID:0112050 (is_implicated_in)	non-syndromic X-linked intellectual disability 63 (is_implicated_in)	AllianceGenome	7.801E-4	3.916E-1	1.058E-2	7.193E-2	1	1	ACSL4
Disease	cv:C1845672	Intellectual disability, X-linked 63	Clinical Variations	7.801E-4	3.916E-1	1.058E-2	7.193E-2	1	1	ACSL4
Disease	618511	NEUROPATHY, HEREDITARY MOTOR AND SENSORY, TYPE VIC, WITH OPTIC ATROPHY	OMIM MedGen	7.801E-4	3.916E-1	1.058E-2	7.193E-2	1	1	PDXK
Disease	300387	INTELLECTUAL DEVELOPMENTAL DISORDER, X-LINKED 63	OMIM MedGen	7.801E-4	3.916E-1	1.058E-2	7.193E-2	1	1	ACSL4
Disease	DOID:0060674 (implicated_via_orthology)	catecholaminergic polymorphic ventricular tachycardia (implicated_via_orthology)	AllianceGenome	7.801E-4	3.916E-1	1.058E-2	7.193E-2	1	1	FKBP1B
Disease	617557	GABRIELE-DE VRIES SYNDROME	OMIM MedGen	7.801E-4	3.916E-1	1.058E-2	7.193E-2	1	1	YY1
Disease	cv:C4015156	Microcephaly 12, primary, autosomal recessive	Clinical Variations	7.801E-4	3.916E-1	1.058E-2	7.193E-2	1	1	CDK6
Disease	607685	HYPEREOSINOPHILIC SYNDROME, IDIOPATHIC	OMIM MedGen	7.801E-4	3.916E-1	1.058E-2	7.193E-2	1	1	PDGFRA
Disease	C4693736	OSTEOGENESIS IMPERFECTA, TYPE XVIII	DisGeNET Curated	7.801E-4	3.916E-1	1.058E-2	7.193E-2	1	1	TENT5A
Disease	C1845672	Mental Retardation, X-Linked 63	DisGeNET Curated	7.801E-4	3.916E-1	1.058E-2	7.193E-2	1	1	ACSL4
Disease	cv:C0206141	Idiopathic hypereosinophilic syndrome	Clinical Variations	7.801E-4	3.916E-1	1.058E-2	7.193E-2	1	1	PDGFRA
Disease	DOID:0111848 (is_implicated_in)	osteogenesis imperfecta type 18 (is_implicated_in)	AllianceGenome	7.801E-4	3.916E-1	1.058E-2	7.193E-2	1	1	TENT5A
Disease	175510	GIST-PLUS SYNDROME	OMIM MedGen	7.801E-4	3.916E-1	1.058E-2	7.193E-2	1	1	PDGFRA
Disease	cv:C4693736	Osteogenesis imperfecta, type 18	Clinical Variations	7.801E-4	3.916E-1	1.058E-2	7.193E-2	1	1	TENT5A
Disease	616080	MICROCEPHALY 12, PRIMARY, AUTOSOMAL RECESSIVE	OMIM MedGen	7.801E-4	3.916E-1	1.058E-2	7.193E-2	1	1	CDK6
Disease	618005	CONGENITAL DISORDER OF GLYCOSYLATION WITH DEFECTIVE FUCOSYLATION 1	OMIM MedGen	7.801E-4	3.916E-1	1.058E-2	7.193E-2	1	1	FUT8
Disease	C4479652	GABRIELE-DE VRIES SYNDROME	DisGeNET Curated	7.801E-4	3.916E-1	1.058E-2	7.193E-2	1	1	YY1
Disease	DOID:4202 (is_marker_for)	brain stem glioma (is_marker_for)	AllianceGenome	7.801E-4	3.916E-1	1.058E-2	7.193E-2	1	1	PDGFRA
Disease	C4693905	CONGENITAL DISORDER OF GLYCOSYLATION WITH DEFECTIVE FUCOSYLATION	DisGeNET Curated	7.801E-4	3.916E-1	1.058E-2	7.193E-2	1	1	FUT8
Disease	C4015156	MICROCEPHALY 12, PRIMARY, AUTOSOMAL RECESSIVE	DisGeNET Curated	7.801E-4	3.916E-1	1.058E-2	7.193E-2	1	1	CDK6
Disease	cv:C5193005	Polyps, multiple and recurrent inflammatory fibroid, gastrointestinal	Clinical Variations	7.801E-4	3.916E-1	1.058E-2	7.193E-2	1	1	PDGFRA
Disease	DOID:0070284 (is_implicated_in)	primary autosomal recessive microcephaly 12 (is_implicated_in)	AllianceGenome	7.801E-4	3.916E-1	1.058E-2	7.193E-2	1	1	CDK6
Disease	cv:C5193137	Neuropathy, hereditary motor and sensory, type VIc, with optic atrophy	Clinical Variations	7.801E-4	3.916E-1	1.058E-2	7.193E-2	1	1	PDXK
Disease	C4545381	Myeloid and/or lymphoid neoplasm associated with platelet derived growth factor receptor alpha rearrangement	DisGeNET Curated	7.801E-4	3.916E-1	1.058E-2	7.193E-2	1	1	PDGFRA
Disease	C0278883	Metastatic melanoma	DisGeNET Curated	8.126E-4	4.079E-1	1.074E-2	7.296E-2	2	54	PDGFRA,CDK6
Disease	EFO_0021796	sexual dimorphism measurement	GWAS	1.409E-3	7.071E-1	1.506E-2	1.023E-1	5	1106	PODXL,TENT5A,CDK6,FOSL1,ANKS1A
Disease	EFO_0006336	diastolic blood pressure	GWAS	1.411E-3	7.083E-1	1.506E-2	1.023E-1	6	1665	LEF1,POU2F1,PODXL,TENT5A,SNTB2,CDK6
Disease	C0206142	Eosinophilic leukemia	DisGeNET Curated	1.560E-3	7.829E-1	1.506E-2	1.023E-1	1	2	PDGFRA
Disease	C0206143	Loeffler's Endocarditis	DisGeNET Curated	1.560E-3	7.829E-1	1.506E-2	1.023E-1	1	2	PDGFRA
Disease	C0206141	Idiopathic Hypereosinophilic Syndrome	DisGeNET Curated	1.560E-3	7.829E-1	1.506E-2	1.023E-1	1	2	PDGFRA
Disease	EFO_0007034, EFO_0007039	seropositivity measurement, human herpesvirus 8 seropositivity	GWAS	1.560E-3	7.829E-1	1.506E-2	1.023E-1	1	2	TENT5A
Disease	C3501848	Nephrosis, congenital	DisGeNET Curated	1.560E-3	7.829E-1	1.506E-2	1.023E-1	1	2	PODXL
Disease	DOID:999 (is_implicated_in)	hypereosinophilic syndrome (is_implicated_in)	AllianceGenome	1.560E-3	7.829E-1	1.506E-2	1.023E-1	1	2	PDGFRA
Disease	DOID:7698 (is_marker_for)	non-functioning pancreatic endocrine tumor (is_marker_for)	AllianceGenome	1.560E-3	7.829E-1	1.506E-2	1.023E-1	1	2	CDK6
Disease	DOID:8549 (biomarker_via_orthology)	chronic ulcer of skin (biomarker_via_orthology)	AllianceGenome	1.560E-3	7.829E-1	1.506E-2	1.023E-1	1	2	PDGFRA
Disease	DOID:8683 (is_implicated_in)	myeloid sarcoma (is_implicated_in)	AllianceGenome	1.560E-3	7.829E-1	1.506E-2	1.023E-1	1	2	PDGFRA
Disease	DOID:0112050 (implicated_via_orthology)	non-syndromic X-linked intellectual disability 63 (implicated_via_orthology)	AllianceGenome	1.560E-3	7.829E-1	1.506E-2	1.023E-1	1	2	ACSL4
Disease	cv:C4693905	Congenital disorder of glycosylation with defective fucosylation	Clinical Variations	1.560E-3	7.829E-1	1.506E-2	1.023E-1	1	2	FUT8
Disease	C0346421	Chronic eosinophilic leukemia	DisGeNET Curated	1.560E-3	7.829E-1	1.506E-2	1.023E-1	1	2	PDGFRA
Disease	C0017636	Glioblastoma	DisGeNET Curated	1.729E-3	8.680E-1	1.638E-2	1.113E-1	2	79	PDGFRA,CDK6
Disease	EFO_0803547	monocyte measurement	GWAS	1.861E-3	9.342E-1	1.730E-2	1.176E-1	2	82	TENT5A,CDK6
Disease	DOID:150 (implicated_via_orthology)	disease of mental health (implicated_via_orthology)	AllianceGenome	2.338E-3	1.000E0	1.863E-2	1.266E-1	1	3	STX1A
Disease	C0035238	Congenital abnormality of respiratory system	DisGeNET Curated	2.338E-3	1.000E0	1.863E-2	1.266E-1	1	3	PDGFRA
Disease	DOID:11949 (is_implicated_in)	Creutzfeldt-Jakob disease (is_implicated_in)	AllianceGenome	2.338E-3	1.000E0	1.863E-2	1.266E-1	1	3	STX1A
Disease	C1846242	Alport Syndrome, Mental Retardation, Midface Hypoplasia, and Elliptocytosis	DisGeNET Curated	2.338E-3	1.000E0	1.863E-2	1.266E-1	1	3	ACSL4
Disease	cv:C0393807	Hereditary motor and sensory neuropathy with optic atrophy	Clinical Variations	2.338E-3	1.000E0	1.863E-2	1.266E-1	1	3	PDXK
Disease	DOID:2914 (implicated_via_orthology)	immune system disease (implicated_via_orthology)	AllianceGenome	2.338E-3	1.000E0	1.863E-2	1.266E-1	1	3	POU2F1
Disease	EFO_0021844	platelet-derived growth factor receptor alpha measurement	GWAS	2.338E-3	1.000E0	1.863E-2	1.266E-1	1	3	PDGFRA
Disease	DOID:0050469 (implicated_via_orthology)	Costello syndrome (implicated_via_orthology)	AllianceGenome	2.338E-3	1.000E0	1.863E-2	1.266E-1	1	3	RRAS
Disease	C4510873	Atypical juvenile parkinsonism	DisGeNET Curated	2.338E-3	1.000E0	1.863E-2	1.266E-1	1	3	PODXL
Disease	EFO_0008039	BMI-adjusted hip circumference	GWAS	2.651E-3	1.000E0	2.079E-2	1.413E-1	6	1884	PODXL,TENT5A,STX1A,CDK6,FOSL1,ANKS1A
Disease	C1540912	Hypereosinophilic syndrome	DisGeNET Curated	3.117E-3	1.000E0	2.160E-2	1.468E-1	1	4	PDGFRA
Disease	C0751887	Medullary Neoplasms	DisGeNET Curated	3.117E-3	1.000E0	2.160E-2	1.468E-1	1	4	CDK6
Disease	C0751886	Brain Stem Neoplasms, Primary	DisGeNET Curated	3.117E-3	1.000E0	2.160E-2	1.468E-1	1	4	CDK6
Disease	C0751889	Pontine Tumors	DisGeNET Curated	3.117E-3	1.000E0	2.160E-2	1.468E-1	1	4	CDK6
Disease	C0751888	Mesencephalic Neoplasms	DisGeNET Curated	3.117E-3	1.000E0	2.160E-2	1.468E-1	1	4	CDK6
Disease	C0041834	Erythema	DisGeNET Curated	3.117E-3	1.000E0	2.160E-2	1.468E-1	1	4	ACSL4
Disease	C0677866	Brain Stem Neoplasms	DisGeNET Curated	3.117E-3	1.000E0	2.160E-2	1.468E-1	1	4	CDK6
Disease	DOID:6000 (biomarker_via_orthology)	congestive heart failure (biomarker_via_orthology)	AllianceGenome	3.141E-3	1.000E0	2.160E-2	1.468E-1	2	107	FKBP1B,FOSL1
Disease	EFO_0803540	eosinophil measurement	GWAS	3.141E-3	1.000E0	2.160E-2	1.468E-1	2	107	TENT5A,CDK6
Disease	C1621958	Glioblastoma Multiforme	DisGeNET Curated	3.374E-3	1.000E0	2.289E-2	1.556E-1	2	111	PDGFRA,CDK6
Disease	EFO_0005763	pulse pressure measurement	GWAS	3.797E-3	1.000E0	2.475E-2	1.682E-1	5	1388	PDGFRA,YY1,PODXL,CDK6,RRAS
Disease	DOID:12215 (biomarker_via_orthology)	oligohydramnios (biomarker_via_orthology)	AllianceGenome	3.894E-3	1.000E0	2.475E-2	1.682E-1	1	5	PDGFRA
Disease	C0206637	Mesenchymal Chondrosarcoma	DisGeNET Curated	3.894E-3	1.000E0	2.475E-2	1.682E-1	1	5	PDGFRA
Disease	EFO_0000341, EFO_0004684	tumor necrosis factor-alpha measurement, chronic obstructive pulmonary disease	GWAS	3.894E-3	1.000E0	2.475E-2	1.682E-1	1	5	FUT8
Disease	DOID:4451 (biomarker_via_orthology)	renal carcinoma (biomarker_via_orthology)	AllianceGenome	3.894E-3	1.000E0	2.475E-2	1.682E-1	1	5	FOSL1
Disease	EFO_0004318, EFO_0007789	smoking behavior, BMI-adjusted waist circumference	GWAS	4.059E-3	1.000E0	2.547E-2	1.731E-1	2	122	CDK6,ANKS1A
Disease	C0006826	Malignant Neoplasms	DisGeNET Curated	4.457E-3	1.000E0	2.759E-2	1.875E-1	2	128	YY1,CDK6
Disease	C2718076	Fetal Mummification	DisGeNET Curated	4.672E-3	1.000E0	2.759E-2	1.875E-1	1	6	PDGFRA
Disease	EFO_0004317	extraversion	GWAS	4.672E-3	1.000E0	2.759E-2	1.875E-1	1	6	MTMR9
Disease	C0023827	liposarcoma	DisGeNET Curated	4.672E-3	1.000E0	2.759E-2	1.875E-1	1	6	CDK6
Disease	DOID:14501 (implicated_via_orthology)	Sjogren-Larsson syndrome (implicated_via_orthology)	AllianceGenome	4.672E-3	1.000E0	2.759E-2	1.875E-1	1	6	ACSL4
Disease	DOID:3908 (is_implicated_in)	lung non-small cell carcinoma (is_implicated_in)	AllianceGenome	5.232E-3	1.000E0	3.054E-2	2.076E-1	2	139	TENT5A,CDK6
Disease	DOID:14717 (implicated_via_orthology)	centronuclear myopathy (implicated_via_orthology)	AllianceGenome	5.448E-3	1.000E0	3.144E-2	2.137E-1	1	7	MTMR9
Disease	DOID:2696 (is_marker_for)	Leydig cell tumor (is_marker_for)	AllianceGenome	6.224E-3	1.000E0	3.551E-2	2.413E-1	1	8	PDGFRA
Disease	EFO_0009718	peak expiratory flow	GWAS	6.524E-3	1.000E0	3.649E-2	2.480E-1	3	496	PODXL,CDK6,ANKS1A
Disease	DOID:10283 (is_marker_for)	prostate cancer (is_marker_for)	AllianceGenome	6.542E-3	1.000E0	3.649E-2	2.480E-1	2	156	LEF1,E2F5
Disease	DOID:0080690 (implicated_via_orthology)	RASopathy (implicated_via_orthology)	AllianceGenome	7.000E-3	1.000E0	3.699E-2	2.514E-1	1	9	RRAS
Disease	DOID:0111225 (implicated_via_orthology)	centronuclear myopathy X-linked (implicated_via_orthology)	AllianceGenome	7.000E-3	1.000E0	3.699E-2	2.514E-1	1	9	MTMR9
Disease	DOID:0050776 (implicated_via_orthology)	non-syndromic X-linked intellectual disability (implicated_via_orthology)	AllianceGenome	7.000E-3	1.000E0	3.699E-2	2.514E-1	1	9	ACSL4
Disease	C0809983	Schizophrenia and related disorders	DisGeNET Curated	7.000E-3	1.000E0	3.699E-2	2.514E-1	1	9	FUT8
Disease	DOID:11054 (implicated_via_orthology)	urinary bladder cancer (implicated_via_orthology)	AllianceGenome	7.000E-3	1.000E0	3.699E-2	2.514E-1	1	9	RRAS
Disease	C0235874	Disease Exacerbation	DisGeNET Curated	7.290E-3	1.000E0	3.812E-2	2.591E-1	2	165	YY1,E2F5
Disease	EFO_0000685, EFO_0007791, EFO_0007837	rheumatoid arthritis, anti-citrullinated protein antibody seropositivity, rheumatoid factor seropositivity measurement	GWAS	7.722E-3	1.000E0	3.826E-2	2.601E-1	2	170	LEF1,CDK6
Disease	EFO_0005114	head circumference	GWAS	7.774E-3	1.000E0	3.826E-2	2.601E-1	1	10	FUT8
Disease	DOID:2526 (is_marker_for)	prostate adenocarcinoma (is_marker_for)	AllianceGenome	7.774E-3	1.000E0	3.826E-2	2.601E-1	1	10	PDGFRA
Disease	EFO_0004698, EFO_0006781	coffee consumption measurement, insomnia	GWAS	7.774E-3	1.000E0	3.826E-2	2.601E-1	1	10	PODXL
Disease	EFO_0004340, EFO_1002011	adult onset asthma, body mass index	GWAS	7.774E-3	1.000E0	3.826E-2	2.601E-1	1	10	POU2F1
Disease	DOID:10487 (is_implicated_in)	Hirschsprung's disease (is_implicated_in)	AllianceGenome	7.774E-3	1.000E0	3.826E-2	2.601E-1	1	10	STX1A
Disease	EFO_0803548	neutrophil measurement	GWAS	8.255E-3	1.000E0	3.832E-2	2.604E-1	2	176	TENT5A,CDK6
Disease	DOID:5603 (is_implicated_in)	T-cell acute lymphoblastic leukemia (is_implicated_in)	AllianceGenome	8.549E-3	1.000E0	3.832E-2	2.604E-1	1	11	PDGFRA
Disease	C0750986	Internal Carotid Artery Diseases	DisGeNET Curated	8.549E-3	1.000E0	3.832E-2	2.604E-1	1	11	PODXL
Disease	C0750987	Arterial Diseases, Common Carotid	DisGeNET Curated	8.549E-3	1.000E0	3.832E-2	2.604E-1	1	11	PODXL
Disease	C0600178	External Carotid Artery Diseases	DisGeNET Curated	8.549E-3	1.000E0	3.832E-2	2.604E-1	1	11	PODXL
Disease	C0577631	Carotid Atherosclerosis	DisGeNET Curated	8.549E-3	1.000E0	3.832E-2	2.604E-1	1	11	PODXL
Disease	EFO_0005115	metabolic rate measurement	GWAS	8.549E-3	1.000E0	3.832E-2	2.604E-1	1	11	ANKS1A
Disease	EFO_0003894, EFO_0009366	quality of life during menstruation measurement, acne	GWAS	8.549E-3	1.000E0	3.832E-2	2.604E-1	1	11	TENT5A
Disease	C0007273	Carotid Artery Diseases	DisGeNET Curated	8.549E-3	1.000E0	3.832E-2	2.604E-1	1	11	PODXL
Disease	C0010674	Cystic Fibrosis	DisGeNET Curated	8.549E-3	1.000E0	3.832E-2	2.604E-1	1	11	STX1A
Disease	EFO_0004346	neuroimaging measurement	GWAS	8.744E-3	1.000E0	3.868E-2	2.629E-1	4	1068	PODXL,SNTB2,CDK6,ANKS1A
Disease	C0038219	Status Dysraphicus	DisGeNET Curated	9.322E-3	1.000E0	3.868E-2	2.629E-1	1	12	PDGFRA
Disease	C0080178	Spina Bifida	DisGeNET Curated	9.322E-3	1.000E0	3.868E-2	2.629E-1	1	12	PDGFRA
Disease	DOID:3827 (implicated_via_orthology)	congenital diaphragmatic hernia (implicated_via_orthology)	AllianceGenome	9.322E-3	1.000E0	3.868E-2	2.629E-1	1	12	PDGFRA
Disease	DOID:0050827 (biomarker_via_orthology)	rheumatic heart disease (biomarker_via_orthology)	AllianceGenome	9.322E-3	1.000E0	3.868E-2	2.629E-1	1	12	LEF1
Disease	EFO_0004747, EFO_0010731	response to low calorie diet, protein measurement	GWAS	9.322E-3	1.000E0	3.868E-2	2.629E-1	1	12	TENT5A
Disease	DOID:8692 (is_implicated_in)	myeloid leukemia (is_implicated_in)	AllianceGenome	9.322E-3	1.000E0	3.868E-2	2.629E-1	1	12	PDGFRA
Disease	EFO_0010334	temporal pole volume measurement	GWAS	9.322E-3	1.000E0	3.868E-2	2.629E-1	1	12	TENT5A
Disease	C0266508	Rachischisis	DisGeNET Curated	9.322E-3	1.000E0	3.868E-2	2.629E-1	1	12	PDGFRA
Disease	EFO_0004800	frontal theta oscillation measurement	GWAS	1.010E-2	1.000E0	3.898E-2	2.650E-1	1	13	YY1
Disease	DOID:9675 (implicated_via_orthology)	pulmonary emphysema (implicated_via_orthology)	AllianceGenome	1.010E-2	1.000E0	3.898E-2	2.650E-1	1	13	FUT8
Disease	C2985290	Fetal Alcohol Spectrum Disorders	DisGeNET Curated	1.010E-2	1.000E0	3.898E-2	2.650E-1	1	13	PDGFRA
Disease	C3501611	Mental Retardation, X-Linked Nonsyndromic	DisGeNET Curated	1.010E-2	1.000E0	3.898E-2	2.650E-1	1	13	ACSL4
Disease	DOID:0050700 (biomarker_via_orthology)	cardiomyopathy (biomarker_via_orthology)	AllianceGenome	1.010E-2	1.000E0	3.898E-2	2.650E-1	1	13	FKBP1B
Disease	C0029434	Osteogenesis Imperfecta	DisGeNET Curated	1.010E-2	1.000E0	3.898E-2	2.650E-1	1	13	TENT5A
Disease	DOID:1240 (is_implicated_in)	leukemia (is_implicated_in)	AllianceGenome	1.010E-2	1.000E0	3.898E-2	2.650E-1	1	13	PDGFRA
Disease	DOID:10286 (is_implicated_in)	prostate carcinoma (is_implicated_in)	AllianceGenome	1.010E-2	1.000E0	3.898E-2	2.650E-1	1	13	E2F5
Disease	EFO_0020131	advanced glycosylation end product-specific receptor, soluble measurement	GWAS	1.010E-2	1.000E0	3.898E-2	2.650E-1	1	13	FUT8
Disease	EFO_1000860	cerebral atherosclerosis	GWAS	1.087E-2	1.000E0	4.102E-2	2.788E-1	1	14	TENT5A
Disease	DOID:4074 (is_implicated_in)	pancreatic adenocarcinoma (is_implicated_in)	AllianceGenome	1.087E-2	1.000E0	4.102E-2	2.788E-1	1	14	CDK6
Disease	DOID:3969 (is_marker_for)	thyroid gland papillary carcinoma (is_marker_for)	AllianceGenome	1.087E-2	1.000E0	4.102E-2	2.788E-1	1	14	LEF1
Disease	cv:C3711387	Autosomal recessive primary microcephaly	Clinical Variations	1.164E-2	1.000E0	4.346E-2	2.954E-1	1	15	CDK6
Disease	C0033578	Prostatic Neoplasms	DisGeNET Curated	1.177E-2	1.000E0	4.346E-2	2.954E-1	3	616	ACSL4,PODXL,RRAS
Disease	C0376358	Malignant neoplasm of prostate	DisGeNET Curated	1.177E-2	1.000E0	4.346E-2	2.954E-1	3	616	ACSL4,PODXL,RRAS
Disease	EFO_0009930	Calcium channel blocker use measurement	GWAS	1.189E-2	1.000E0	4.358E-2	2.962E-1	2	213	LEF1,CDK6
Disease	DOID:3587 (is_implicated_in)	pancreatic ductal carcinoma (is_implicated_in)	AllianceGenome	1.241E-2	1.000E0	4.419E-2	3.003E-1	1	16	CDK6
Disease	C0004403	Autosome Abnormalities	DisGeNET Curated	1.241E-2	1.000E0	4.419E-2	3.003E-1	1	16	CDK6
Disease	C0008625	Chromosome Aberrations	DisGeNET Curated	1.241E-2	1.000E0	4.419E-2	3.003E-1	1	16	CDK6
Disease	EFO_0010505	isocitrate measurement	GWAS	1.241E-2	1.000E0	4.419E-2	3.003E-1	1	16	PODXL
Disease	EFO_0005659	plasma beta-amyloid 1-40 measurement	GWAS	1.318E-2	1.000E0	4.628E-2	3.145E-1	1	17	E2F5
Disease	C0015923	Fetal Alcohol Syndrome	DisGeNET Curated	1.318E-2	1.000E0	4.628E-2	3.145E-1	1	17	PDGFRA
Disease	EFO_0021148	4-ethylphenylsulfate measurement	GWAS	1.395E-2	1.000E0	4.830E-2	3.283E-1	1	18	LEF1
Disease	DOID:9744 (biomarker_via_orthology)	type 1 diabetes mellitus (biomarker_via_orthology)	AllianceGenome	1.395E-2	1.000E0	4.830E-2	3.283E-1	1	18	YY1
Disease	EFO_0004312	vital capacity	GWAS	1.423E-2	1.000E0	4.830E-2	3.283E-1	4	1232	PODXL,TENT5A,CDK6,ANKS1A
Disease	EFO_0007878	alcohol consumption measurement	GWAS	1.459E-2	1.000E0	4.830E-2	3.283E-1	4	1241	FUT8,STX1A,SNTB2,ANKS1A
Disease	C0349639	Juvenile Myelomonocytic Leukemia	DisGeNET Curated	1.472E-2	1.000E0	4.830E-2	3.283E-1	1	19	RRAS
Disease	C1843181	Noonan syndrome-like disorder with loose anagen hair	DisGeNET Curated	1.472E-2	1.000E0	4.830E-2	3.283E-1	1	19	RRAS
Disease	C3501846	Noonan-Like Syndrome With Loose Anagen Hair	DisGeNET Curated	1.472E-2	1.000E0	4.830E-2	3.283E-1	1	19	RRAS
Disease	C0587248	Costello syndrome (disorder)	DisGeNET Curated	1.472E-2	1.000E0	4.830E-2	3.283E-1	1	19	RRAS
Disease	C1275081	Cardio-facio-cutaneous syndrome	DisGeNET Curated	1.472E-2	1.000E0	4.830E-2	3.283E-1	1	19	RRAS
Disease	DOID:10908 (implicated_via_orthology)	hydrocephalus (implicated_via_orthology)	AllianceGenome	1.472E-2	1.000E0	4.830E-2	3.283E-1	1	19	E2F5
Disease	EFO_0004842, EFO_0005090	basophil count, eosinophil count	GWAS	1.503E-2	1.000E0	4.869E-2	3.309E-1	2	241	CDK6,FOSL1
Disease	EFO_0007992	basophil percentage of leukocytes	GWAS	1.503E-2	1.000E0	4.869E-2	3.309E-1	2	241	TENT5A,CDK6
Disease	C0019080	Hemorrhage	DisGeNET Curated	1.549E-2	1.000E0	4.953E-2	3.367E-1	1	20	PODXL
Disease	EFO_0803359, EFO_0803362	response to COVID-19 vaccine, SARS-CoV-2 neutralizing antibody measurement	GWAS	1.549E-2	1.000E0	4.953E-2	3.367E-1	1	20	FUT8

## Sheet: hsa-miR-155
Enrichment analysis of diseases associated with hsa-miR-155 extracted from ToppGene
Category	ID	Name	Source	p-value	q-value Bonferroni	q-value FDR B&H	q-value FDR B&Y	Hit Count in Query List	Hit Count in Genome	Hit in Query List
Disease	EFO_0005677	puberty onset measurement	GWAS	6.133E-6	2.269E-3	2.269E-3	1.473E-2	3	125	MSI2,KANSL1,RORA
Disease	cv:C1859569	Bardet-Biedl syndrome 11	Clinical Variations	3.052E-4	1.129E-1	5.378E-3	3.491E-2	1	1	TRIM32
Disease	C0270968	Limb-girdle muscular dystrophy type 2H	DisGeNET Curated	3.052E-4	1.129E-1	5.378E-3	3.491E-2	1	1	TRIM32
Disease	C1859569	BARDET-BIEDL SYNDROME 11	DisGeNET Curated	3.052E-4	1.129E-1	5.378E-3	3.491E-2	1	1	TRIM32
Disease	618060	INTELLECTUAL DEVELOPMENTAL DISORDER WITH OR WITHOUT EPILEPSY OR CEREBELLAR ATAXIA	OMIM MedGen	3.052E-4	1.129E-1	5.378E-3	3.491E-2	1	1	RORA
Disease	610443	KOOLEN-DE VRIES SYNDROME	OMIM MedGen	3.052E-4	1.129E-1	5.378E-3	3.491E-2	1	1	KANSL1
Disease	254110	MUSCULAR DYSTROPHY, LIMB-GIRDLE, AUTOSOMAL RECESSIVE 8	OMIM MedGen	3.052E-4	1.129E-1	5.378E-3	3.491E-2	1	1	TRIM32
Disease	cv:C1864871	Koolen-de Vries syndrome	Clinical Variations	3.052E-4	1.129E-1	5.378E-3	3.491E-2	1	1	KANSL1
Disease	DOID:0050466 (is_implicated_in)	Loeys-Dietz syndrome (is_implicated_in)	AllianceGenome	3.052E-4	1.129E-1	5.378E-3	3.491E-2	1	1	SMAD2
Disease	DOID:0110133 (is_implicated_in)	Bardet-Biedl syndrome 11 (is_implicated_in)	AllianceGenome	3.052E-4	1.129E-1	5.378E-3	3.491E-2	1	1	TRIM32
Disease	DOID:0050880 (is_implicated_in)	Koolen de Vries syndrome (is_implicated_in)	AllianceGenome	3.052E-4	1.129E-1	5.378E-3	3.491E-2	1	1	KANSL1
Disease	cv:C0270968	Sarcotubular myopathy	Clinical Variations	3.052E-4	1.129E-1	5.378E-3	3.491E-2	1	1	TRIM32
Disease	DOID:0110282 (is_implicated_in)	autosomal recessive limb-girdle muscular dystrophy type 2H (is_implicated_in)	AllianceGenome	3.052E-4	1.129E-1	5.378E-3	3.491E-2	1	1	TRIM32
Disease	cv:C5562042	Congenital heart defects, multiple types, 8, with or without heterotaxy	Clinical Variations	3.052E-4	1.129E-1	5.378E-3	3.491E-2	1	1	SMAD2
Disease	cv:C5562041	Loeys-Dietz syndrome 6	Clinical Variations	3.052E-4	1.129E-1	5.378E-3	3.491E-2	1	1	SMAD2
Disease	C1864871	Chromosome 17q21.31 Deletion Syndrome	DisGeNET Curated	3.052E-4	1.129E-1	5.378E-3	3.491E-2	1	1	KANSL1
Disease	615988	BARDET-BIEDL SYNDROME 11	OMIM MedGen	3.052E-4	1.129E-1	5.378E-3	3.491E-2	1	1	TRIM32
Disease	cv:C4748041	Intellectual developmental disorder with or without epilepsy or cerebellar ataxia	Clinical Variations	3.052E-4	1.129E-1	5.378E-3	3.491E-2	1	1	RORA
Disease	619657	CONGENITAL HEART DEFECTS, MULTIPLE TYPES, 8, WITH OR WITHOUT HETEROTAXY	OMIM MedGen	3.052E-4	1.129E-1	5.378E-3	3.491E-2	1	1	SMAD2
Disease	C4748041	INTELLECTUAL DEVELOPMENTAL DISORDER WITH OR WITHOUT EPILEPSY OR CEREBELLAR ATAXIA	DisGeNET Curated	3.052E-4	1.129E-1	5.378E-3	3.491E-2	1	1	RORA
Disease	619656	LOEYS-DIETZ SYNDROME 6	OMIM MedGen	3.052E-4	1.129E-1	5.378E-3	3.491E-2	1	1	SMAD2
Disease	OBA_2001015	age of onset of childhood onset asthma	GWAS	3.418E-4	1.265E-1	5.748E-3	3.732E-2	2	92	KANSL1,RORA
Disease	DOID:0050880 (implicated_via_orthology)	Koolen de Vries syndrome (implicated_via_orthology)	AllianceGenome	6.104E-4	2.258E-1	8.686E-3	5.639E-2	1	2	KANSL1
Disease	C0152021	Congenital heart disease	DisGeNET Curated	6.104E-4	2.258E-1	8.686E-3	5.639E-2	1	2	SMAD2
Disease	C3683846	Chromosome 17p Deletion Syndrome	DisGeNET Curated	6.104E-4	2.258E-1	8.686E-3	5.639E-2	1	2	KANSL1
Disease	C2931713	Chromosome 17 deletion	DisGeNET Curated	6.104E-4	2.258E-1	8.686E-3	5.639E-2	1	2	KANSL1
Disease	EFO_0004842	eosinophil count	GWAS	6.617E-4	2.448E-1	9.068E-3	5.887E-2	4	1487	SMAD2,MSI2,KANSL1,RORA
Disease	EFO_0004191	androgenetic alopecia	GWAS	7.121E-4	2.635E-1	9.410E-3	6.109E-2	2	133	MSI2,KANSL1
Disease	EFO_0020831	tyrosine-protein kinase transmembrane receptor ROR1 measurement	GWAS	9.155E-4	3.387E-1	9.962E-3	6.468E-2	1	3	RORA
Disease	OBA_2043309	level of tyrosine-protein kinase transmembrane receptor ROR1 in blood serum	GWAS	9.155E-4	3.387E-1	9.962E-3	6.468E-2	1	3	RORA
Disease	DOID:0110282 (implicated_via_orthology)	autosomal recessive limb-girdle muscular dystrophy type 2H (implicated_via_orthology)	AllianceGenome	9.155E-4	3.387E-1	9.962E-3	6.468E-2	1	3	TRIM32
Disease	EFO_0000660, EFO_0004465	polycystic ovary syndrome, fasting blood glucose measurement	GWAS	9.155E-4	3.387E-1	9.962E-3	6.468E-2	1	3	CKAP5
Disease	EFO_0803209	tyrosine-protein kinase transmembrane receptor ROR2 measurement	GWAS	9.155E-4	3.387E-1	9.962E-3	6.468E-2	1	3	RORA
Disease	EFO_0802214	vesicle-fusing ATPase measurement	GWAS	9.155E-4	3.387E-1	9.962E-3	6.468E-2	1	3	KANSL1
Disease	C0376634	Craniofacial Abnormalities	DisGeNET Curated	9.772E-4	3.616E-1	1.033E-2	6.707E-2	2	156	SMAD2,KANSL1
Disease	EFO_0007991	eosinophil percentage of leukocytes	GWAS	1.195E-3	4.421E-1	1.220E-2	7.923E-2	3	743	MSI2,KANSL1,RORA
Disease	EFO_0007037, MONDO_0004985	bipolar disorder, cytomegalovirus seropositivity	GWAS	1.220E-3	4.516E-1	1.220E-2	7.923E-2	1	4	RORA
Disease	EFO_0004314	forced expiratory volume	GWAS	1.411E-3	5.220E-1	1.374E-2	8.918E-2	3	787	CKAP5,KANSL1,RORA
Disease	C3489726	Geleophysic dysplasia	DisGeNET Curated	1.525E-3	5.644E-1	1.377E-2	8.937E-2	1	5	SMAD2
Disease	C0265287	Acromicric Dysplasia	DisGeNET Curated	1.525E-3	5.644E-1	1.377E-2	8.937E-2	1	5	SMAD2
Disease	C0002938	Aneuploidy	DisGeNET Curated	1.525E-3	5.644E-1	1.377E-2	8.937E-2	1	5	CKAP5
Disease	C0751330	Unilateral Hypotonia	DisGeNET Curated	1.830E-3	6.772E-1	1.441E-2	9.354E-2	1	6	KANSL1
Disease	C0026825	Flaccid Muscle Tone	DisGeNET Curated	1.830E-3	6.772E-1	1.441E-2	9.354E-2	1	6	KANSL1
Disease	C0427202	Muscle Tone Atonic	DisGeNET Curated	1.830E-3	6.772E-1	1.441E-2	9.354E-2	1	6	KANSL1
Disease	C0427201	Floppy Muscles	DisGeNET Curated	1.830E-3	6.772E-1	1.441E-2	9.354E-2	1	6	KANSL1
Disease	C2267233	Neonatal Hypotonia	DisGeNET Curated	1.830E-3	6.772E-1	1.441E-2	9.354E-2	1	6	KANSL1
Disease	DOID:0110306 (implicated_via_orthology)	autosomal dominant limb-girdle muscular dystrophy type 3 (implicated_via_orthology)	AllianceGenome	1.830E-3	6.772E-1	1.441E-2	9.354E-2	1	6	HNRNPA3
Disease	EFO_0003819, EFO_0005410, EFO_1001304	Dental enamel hypoplasia, dental caries, tooth agenesis	GWAS	2.135E-3	7.899E-1	1.463E-2	9.497E-2	1	7	SMAD2
Disease	C2697932	Loeys-Dietz Syndrome	DisGeNET Curated	2.135E-3	7.899E-1	1.463E-2	9.497E-2	1	7	SMAD2
Disease	DOID:0050834 (implicated_via_orthology)	CHARGE syndrome (implicated_via_orthology)	AllianceGenome	2.135E-3	7.899E-1	1.463E-2	9.497E-2	1	7	CHD9
Disease	EFO_0010337	ventral diencephalon volume measurement	GWAS	2.135E-3	7.899E-1	1.463E-2	9.497E-2	1	7	KANSL1
Disease	EFO_0004918, MONDO_0005178	age at diagnosis, osteoarthritis	GWAS	2.135E-3	7.899E-1	1.463E-2	9.497E-2	1	7	KANSL1
Disease	EFO_0008027	annexin A2 measurement	GWAS	2.135E-3	7.899E-1	1.463E-2	9.497E-2	1	7	RORA
Disease	EFO_0008385	visual acuity measurement	GWAS	2.135E-3	7.899E-1	1.463E-2	9.497E-2	1	7	MSI2
Disease	MONDO_0004907	alopecia	GWAS	2.250E-3	8.325E-1	1.514E-2	9.827E-2	2	238	MSI2,RORA
Disease	C1257806	Chromosomal Instability	DisGeNET Curated	2.440E-3	9.027E-1	1.556E-2	1.010E-1	1	8	CKAP5
Disease	EFO_0009179	beta-secretase 1 measurement	GWAS	2.440E-3	9.027E-1	1.556E-2	1.010E-1	1	8	RORA
Disease	C1860789	Leukemia, Megakaryoblastic, of Down Syndrome	DisGeNET Curated	2.440E-3	9.027E-1	1.556E-2	1.010E-1	1	8	KANSL1
Disease	EFO_0009363	chronic central serous retinopathy	GWAS	2.744E-3	1.000E0	1.721E-2	1.117E-1	1	9	RORA
Disease	EFO_0004584	mean platelet volume	GWAS	2.957E-3	1.000E0	1.823E-2	1.184E-1	3	1019	RAB3B,CHD9,MSI2
Disease	EFO_0010325	precentral gyrus volume measurement	GWAS	3.049E-3	1.000E0	1.849E-2	1.201E-1	1	10	RORA
Disease	EFO_0004346, EFO_0006930	neuroimaging measurement, brain volume measurement	GWAS	3.227E-3	1.000E0	1.909E-2	1.239E-1	2	286	KANSL1,RORA
Disease	C1876165	Copper-Overload Cirrhosis	DisGeNET Curated	3.353E-3	1.000E0	1.909E-2	1.239E-1	1	11	SMAD2
Disease	MONDO_0002367	kidney cancer	GWAS	3.353E-3	1.000E0	1.909E-2	1.239E-1	1	11	RORA
Disease	EFO_0001075, MONDO_0100096	ovarian carcinoma, COVID-19	GWAS	3.353E-3	1.000E0	1.909E-2	1.239E-1	1	11	KANSL1
Disease	EFO_0004612, EFO_0020946	phospholipids:total lipids ratio, high density lipoprotein cholesterol measurement	GWAS	3.707E-3	1.000E0	2.078E-2	1.349E-1	2	307	KANSL1,RORA
Disease	EFO_0020131	advanced glycosylation end product-specific receptor, soluble measurement	GWAS	3.962E-3	1.000E0	2.162E-2	1.404E-1	1	13	KANSL1
Disease	MONDO_0005180	Parkinson disease	GWAS	3.995E-3	1.000E0	2.162E-2	1.404E-1	2	319	KANSL1,RORA
Disease	cv:C2931907	Autosomal recessive limb-girdle muscular dystrophy	Clinical Variations	4.266E-3	1.000E0	2.162E-2	1.404E-1	1	14	TRIM32
Disease	DOID:10325 (biomarker_via_orthology)	silicosis (biomarker_via_orthology)	AllianceGenome	4.266E-3	1.000E0	2.162E-2	1.404E-1	1	14	HNRNPA3
Disease	DOID:1935 (is_implicated_in)	Bardet-Biedl syndrome (is_implicated_in)	AllianceGenome	4.266E-3	1.000E0	2.162E-2	1.404E-1	1	14	TRIM32
Disease	EFO_0010413	triacylglycerol 52:1 measurement	GWAS	4.266E-3	1.000E0	2.162E-2	1.404E-1	1	14	RORA
Disease	EFO_0007004	progesterone measurement	GWAS	4.266E-3	1.000E0	2.162E-2	1.404E-1	1	14	SMAD2
Disease	EFO_0009938	Anilide use measurement	GWAS	4.570E-3	1.000E0	2.196E-2	1.426E-1	1	15	KANSL1
Disease	EFO_0004599, EFO_0007892	acute graft vs. host disease, donor genotype effect measurement	GWAS	4.570E-3	1.000E0	2.196E-2	1.426E-1	1	15	RORA
Disease	EFO_0007236	diffuse idiopathic skeletal hyperostosis	GWAS	4.570E-3	1.000E0	2.196E-2	1.426E-1	1	15	RORA
Disease	EFO_0004869	YKL40 measurement	GWAS	4.570E-3	1.000E0	2.196E-2	1.426E-1	1	15	RORA
Disease	C0085159	Seasonal Affective Disorder	DisGeNET Curated	4.874E-3	1.000E0	2.312E-2	1.501E-1	1	16	RORA
Disease	C2936862	Bardet-Biedl syndrome 1 (disorder)	DisGeNET Curated	5.178E-3	1.000E0	2.336E-2	1.517E-1	1	17	TRIM32
Disease	C0026827	Muscle hypotonia	DisGeNET Curated	5.178E-3	1.000E0	2.336E-2	1.517E-1	1	17	KANSL1
Disease	DOID:9884 (is_implicated_in)	muscular dystrophy (is_implicated_in)	AllianceGenome	5.178E-3	1.000E0	2.336E-2	1.517E-1	1	17	TRIM32
Disease	EFO_0006930, MONDO_0004975	Alzheimer disease, brain volume measurement	GWAS	5.178E-3	1.000E0	2.336E-2	1.517E-1	1	17	RORA
Disease	cv:C0752166	Bardet-Biedl syndrome	Clinical Variations	5.482E-3	1.000E0	2.415E-2	1.568E-1	1	18	TRIM32
Disease	EFO_0010454	adenosine monophosphate measurement	GWAS	5.482E-3	1.000E0	2.415E-2	1.568E-1	1	18	MSI2
Disease	EFO_0003963	freckles	GWAS	5.785E-3	1.000E0	2.489E-2	1.616E-1	1	19	MSI2
Disease	EFO_0009751	facial asymmetry measurement	GWAS	5.785E-3	1.000E0	2.489E-2	1.616E-1	1	19	RORA
Disease	EFO_0004344	birth weight	GWAS	6.145E-3	1.000E0	2.613E-2	1.697E-1	2	398	MSI2,RORA
Disease	EFO_0004286, EFO_0004792	venous thromboembolism, plasminogen activator inhibitor 1 measurement	GWAS	6.393E-3	1.000E0	2.628E-2	1.706E-1	1	21	CKAP5
Disease	C0600520	Left Ventricle Remodeling	DisGeNET Curated	6.393E-3	1.000E0	2.628E-2	1.706E-1	1	21	SMAD2
Disease	C0600519	Ventricular Remodeling	DisGeNET Curated	6.393E-3	1.000E0	2.628E-2	1.706E-1	1	21	SMAD2
Disease	C0019189	Hepatitis, Chronic	DisGeNET Curated	6.696E-3	1.000E0	2.636E-2	1.711E-1	1	22	SMAD2
Disease	C0520463	Chronic active hepatitis	DisGeNET Curated	6.696E-3	1.000E0	2.636E-2	1.711E-1	1	22	SMAD2
Disease	C0524611	Cryptogenic Chronic Hepatitis	DisGeNET Curated	6.696E-3	1.000E0	2.636E-2	1.711E-1	1	22	SMAD2
Disease	C0149519	Chronic Persistent Hepatitis	DisGeNET Curated	6.696E-3	1.000E0	2.636E-2	1.711E-1	1	22	SMAD2
Disease	DOID:3883 (is_implicated_in)	Lynch syndrome (is_implicated_in)	AllianceGenome	7.000E-3	1.000E0	2.693E-2	1.749E-1	1	23	SMAD2
Disease	DOID:0050156 (is_marker_for)	idiopathic pulmonary fibrosis (is_marker_for)	AllianceGenome	7.000E-3	1.000E0	2.693E-2	1.749E-1	1	23	SMAD2
Disease	EFO_0005763	pulse pressure measurement	GWAS	7.061E-3	1.000E0	2.693E-2	1.749E-1	3	1388	CKAP5,MSI2,KANSL1
Disease	EFO_0010103	response to peginterferon alfa-2a	GWAS	7.606E-3	1.000E0	2.872E-2	1.864E-1	1	25	MSI2
Disease	C3714756	Intellectual Disability	DisGeNET Curated	7.694E-3	1.000E0	2.875E-2	1.867E-1	2	447	KANSL1,RORA
Disease	EFO_0004741	blood urea nitrogen measurement	GWAS	7.861E-3	1.000E0	2.897E-2	1.881E-1	2	452	CHD9,RORA
Disease	cv:C0686353	Limb-girdle muscular dystrophy	Clinical Variations	7.909E-3	1.000E0	2.897E-2	1.881E-1	1	26	TRIM32
Disease	DOID:3498 (is_marker_for)	pancreatic ductal adenocarcinoma (is_marker_for)	AllianceGenome	8.212E-3	1.000E0	2.979E-2	1.934E-1	1	27	SMAD2
Disease	DOID:4001 (is_marker_for)	ovarian carcinoma (is_marker_for)	AllianceGenome	8.515E-3	1.000E0	3.030E-2	1.967E-1	1	28	SMAD2
Disease	EFO_0006917, MONDO_0012511	preterm premature rupture of the membranes, spontaneous preterm birth	GWAS	8.515E-3	1.000E0	3.030E-2	1.967E-1	1	28	MSI2
Disease	EFO_0009686, MONDO_0100096	respiratory failure, COVID-19	GWAS	8.818E-3	1.000E0	3.078E-2	1.998E-1	1	29	KANSL1
Disease	DOID:4362 (is_implicated_in)	cervical cancer (is_implicated_in)	AllianceGenome	8.818E-3	1.000E0	3.078E-2	1.998E-1	1	29	SMAD2
Disease	EFO_0021533	blood vanadium measurement	GWAS	9.121E-3	1.000E0	3.154E-2	2.048E-1	1	30	RORA
Disease	EFO_0004458, EFO_0004574	total cholesterol measurement, C-reactive protein measurement	GWAS	9.424E-3	1.000E0	3.199E-2	2.077E-1	1	31	RORA
Disease	EFO_0010409	triacylglycerol 50:2 measurement	GWAS	9.424E-3	1.000E0	3.199E-2	2.077E-1	1	31	RORA
Disease	EFO_0003956	seasonal allergic rhinitis	GWAS	9.727E-3	1.000E0	3.240E-2	2.103E-1	1	32	RORA
Disease	C0686353	Muscular Dystrophies, Limb-Girdle	DisGeNET Curated	9.727E-3	1.000E0	3.240E-2	2.103E-1	1	32	TRIM32
Disease	EFO_0004695	intraocular pressure measurement	GWAS	9.806E-3	1.000E0	3.240E-2	2.103E-1	2	507	CKAP5,RORA
Disease	EFO_0004886	intracranial volume measurement	GWAS	1.003E-2	1.000E0	3.284E-2	2.132E-1	1	33	KANSL1
Disease	EFO_0010554	retinal vasculature measurement	GWAS	1.014E-2	1.000E0	3.292E-2	2.137E-1	2	516	SMAD2,RORA
Disease	EFO_0600019	COVID-19 symptoms measurement	GWAS	1.063E-2	1.000E0	3.363E-2	2.183E-1	1	35	KANSL1
Disease	DOID:1380 (is_marker_for)	endometrial cancer (is_marker_for)	AllianceGenome	1.063E-2	1.000E0	3.363E-2	2.183E-1	1	35	SMAD2
Disease	EFO_0004458, EFO_0004611	low density lipoprotein cholesterol measurement, C-reactive protein measurement	GWAS	1.063E-2	1.000E0	3.363E-2	2.183E-1	1	35	RORA
Disease	EFO_0009395	hippocampal CA3 volume	GWAS	1.094E-2	1.000E0	3.429E-2	2.226E-1	1	36	KANSL1
Disease	EFO_0004346, EFO_0004464	brain measurement, neuroimaging measurement	GWAS	1.146E-2	1.000E0	3.564E-2	2.314E-1	2	550	KANSL1,RORA
Disease	EFO_0009942	Glucocorticoid use measurement	GWAS	1.184E-2	1.000E0	3.592E-2	2.332E-1	1	39	RORA
Disease	EFO_0005110, EFO_0007761	docosahexaenoic acid measurement, fatty acid measurement	GWAS	1.184E-2	1.000E0	3.592E-2	2.332E-1	1	39	KANSL1
Disease	DOID:219 (biomarker_via_orthology)	colon cancer (biomarker_via_orthology)	AllianceGenome	1.184E-2	1.000E0	3.592E-2	2.332E-1	1	39	SMAD2
Disease	EFO_0004309	platelet count	GWAS	1.206E-2	1.000E0	3.624E-2	2.353E-1	3	1685	CHD9,MSI2,KANSL1
Disease	EFO_0009595	guilt measurement	GWAS	1.215E-2	1.000E0	3.624E-2	2.353E-1	1	40	KANSL1
Disease	MONDO_0001703	color vision disorder	GWAS	1.248E-2	1.000E0	3.694E-2	2.398E-1	3	1706	CKAP5,MSI2,KANSL1
Disease	EFO_0004735, GO_0031427	response to methotrexate, serum alanine aminotransferase measurement	GWAS	1.305E-2	1.000E0	3.797E-2	2.465E-1	1	43	RORA
Disease	EFO_0006882	suicide behaviour measurement	GWAS	1.305E-2	1.000E0	3.797E-2	2.465E-1	1	43	RORA
Disease	EFO_0004703	age at menarche	GWAS	1.324E-2	1.000E0	3.797E-2	2.465E-1	2	593	SMAD2,RORA
Disease	MONDO_0005301	multiple sclerosis	GWAS	1.324E-2	1.000E0	3.797E-2	2.465E-1	2	593	KANSL1,RORA
Disease	EFO_0006781, EFO_0010091	coffee consumption measurement, tea consumption measurement	GWAS	1.335E-2	1.000E0	3.800E-2	2.467E-1	1	44	RORA
Disease	EFO_0004623, EFO_0004791	fibrinogen measurement, tissue plasminogen activator measurement	GWAS	1.365E-2	1.000E0	3.856E-2	2.504E-1	1	45	CHD9
Disease	MONDO_0100096	COVID-19	GWAS	1.423E-2	1.000E0	3.966E-2	2.575E-1	3	1790	SMAD2,KANSL1,RORA
Disease	EFO_0005762	neuropathic pain	GWAS	1.426E-2	1.000E0	3.966E-2	2.575E-1	1	47	RORA
Disease	EFO_0007788	BMI-adjusted waist-hip ratio	GWAS	1.442E-2	1.000E0	3.982E-2	2.585E-1	3	1799	SMAD2,KANSL1,RORA
Disease	DOID:423 (implicated_via_orthology)	myopathy (implicated_via_orthology)	AllianceGenome	1.456E-2	1.000E0	3.984E-2	2.587E-1	1	48	HNRNPA3
Disease	EFO_0004838	calcium measurement	GWAS	1.472E-2	1.000E0	3.984E-2	2.587E-1	2	627	MSI2,RORA
Disease	DOID:684 (implicated_via_orthology)	hepatocellular carcinoma (implicated_via_orthology)	AllianceGenome	1.486E-2	1.000E0	3.984E-2	2.587E-1	1	49	SMAD2
Disease	EFO_0006954, EFO_1001069	ocular hypertension, response to triamcinolone acetonide	GWAS	1.486E-2	1.000E0	3.984E-2	2.587E-1	1	49	CHD9
Disease	EFO_0010732	omega-6:omega-3 polyunsaturated fatty acid ratio	GWAS	1.516E-2	1.000E0	4.036E-2	2.620E-1	1	50	KANSL1
Disease	EFO_0005782, EFO_0009367	glucose metabolism measurement, age-related hearing impairment	GWAS	1.546E-2	1.000E0	4.057E-2	2.634E-1	1	51	MSI2
Disease	EFO_0008483	response to trauma exposure	GWAS	1.546E-2	1.000E0	4.057E-2	2.634E-1	1	51	RORA
Disease	EFO_0000203	monoclonal gammopathy	GWAS	1.606E-2	1.000E0	4.156E-2	2.698E-1	1	53	RORA
Disease	C4707243	Familial thoracic aortic aneurysm and aortic dissection	DisGeNET Curated	1.606E-2	1.000E0	4.156E-2	2.698E-1	1	53	SMAD2
Disease	EFO_0004526	mean corpuscular volume	GWAS	1.639E-2	1.000E0	4.212E-2	2.734E-1	3	1886	MSI2,KANSL1,RORA
Disease	EFO_0004623, HP_0002140	Ischemic stroke, fibrinogen measurement	GWAS	1.667E-2	1.000E0	4.242E-2	2.754E-1	1	55	CHD9
Disease	DOID:2394 (is_implicated_in)	ovarian cancer (is_implicated_in)	AllianceGenome	1.697E-2	1.000E0	4.242E-2	2.754E-1	1	56	SMAD2
Disease	EFO_0004762	vascular endothelial growth factor measurement	GWAS	1.697E-2	1.000E0	4.242E-2	2.754E-1	1	56	RORA
Disease	EFO_0009599	feeling emotionally hurt measurement	GWAS	1.697E-2	1.000E0	4.242E-2	2.754E-1	1	56	KANSL1
Disease	EFO_0000768	idiopathic pulmonary fibrosis	GWAS	1.727E-2	1.000E0	4.288E-2	2.784E-1	1	57	KANSL1
Disease	EFO_1002021	ankle injury	GWAS	1.787E-2	1.000E0	4.407E-2	2.861E-1	1	59	CHD9
Disease	EFO_0020690	protein-glutamine gamma-glutamyltransferase e measurement	GWAS	1.817E-2	1.000E0	4.452E-2	2.890E-1	1	60	RORA
Disease	EFO_0005298	allergic sensitization measurement	GWAS	1.877E-2	1.000E0	4.569E-2	2.966E-1	1	62	RORA
Disease	EFO_0003888, MONDO_0005090	attention deficit hyperactivity disorder, schizophrenia	GWAS	1.937E-2	1.000E0	4.654E-2	3.021E-1	1	64	RORA
Disease	EFO_0004579	serum IgE measurement	GWAS	1.937E-2	1.000E0	4.654E-2	3.021E-1	1	64	RORA
Disease	EFO_0007989	monocyte percentage of leukocytes	GWAS	1.963E-2	1.000E0	4.687E-2	3.043E-1	2	730	CHD9,KANSL1
Disease	MONDO_0015486	keratoconus	GWAS	1.997E-2	1.000E0	4.706E-2	3.055E-1	1	66	RORA
Disease	DOID:3459 (is_marker_for)	breast carcinoma (is_marker_for)	AllianceGenome	1.997E-2	1.000E0	4.706E-2	3.055E-1	1	66	SMAD2
Disease	EFO_0004286, EFO_0004623	venous thromboembolism, fibrinogen measurement	GWAS	2.027E-2	1.000E0	4.747E-2	3.081E-1	1	67	CHD9
Disease	DOID:1682 (implicated_via_orthology)	congenital heart disease (implicated_via_orthology)	AllianceGenome	2.087E-2	1.000E0	4.826E-2	3.133E-1	1	69	CHD9
Disease	EFO_0003784	skin pigmentation	GWAS	2.087E-2	1.000E0	4.826E-2	3.133E-1	1	69	RORA
Disease	EFO_0008082	chemokine (C-C motif) ligand 27 measurement	GWAS	2.117E-2	1.000E0	4.835E-2	3.139E-1	1	70	RORA
Disease	EFO_0004847, MONDO_0004979	asthma, age at onset	GWAS	2.117E-2	1.000E0	4.835E-2	3.139E-1	1	70	RORA
Disease	EFO_0004847, MONDO_0005271	allergic disease, age at onset	GWAS	2.147E-2	1.000E0	4.873E-2	3.164E-1	1	71	RORA
